# Supplementary material for: 5-Heptadecylresorcinol Improves Aging-Associated Hepatic Fatty Acid Oxidation Dysfunction via Regulating Adipose Sirtuin 3
Source: Nutrients. 2024 Mar 27;16(7):978. doi: 10.3390/nu16070978 (PMC11013747; doi:10.3390/nu16070978)
Supplement: Supplementary file 1 [file nutrients-16-00978-s001.zip]

Archive with 1 entries (1 files):
- nutrients-2921154-supplementary.xlsx
