# Supplementary material for: 5-Heptadecylresorcinol Improves Aging-Associated Hepatic Fatty Acid Oxidation Dysfunction via Regulating Adipose Sirtuin 3
Source: Nutrients. 2024 Mar 27;16(7):978. doi: 10.3390/nu16070978 (PMC11013747; doi:10.3390/nu16070978)
Supplement: Supplementary file 1 [file nutrients-16-00978-s001.zip › nutrients-2921154-supplementary.xlsx]

## Sheet: Sheet1
Primer	Primer sequences (5'to3')
Sirt3-F	ATCCCGGACTTCAGATCCCC
Sirt3-R	CAACATGAAAAAGGGCTTGGG
PPARα-F	TGCAAACTTGGACTTGAACG
PPARα-R	GATCAGCATCCCGTCTTTGT
CPT1a-F	TTGGAAGTCTCCCTCCTTCA
CPT1a-R	GCCCATGTTGTACAGCTTCC
CACT-F	GGTGGCTGTCCAGACAAACT
CACT-R	TCCGTTTAAGAACCTCCTGG
CPT2-F	TCTTCCTGAACTGGCTGTCA
CPT2-R	GTACCCACCATGCACTACCA
LCAD-F	TGCAATAGCAATGACAGAGCC
LCAD-R	CGCAACTACAATCACAACATCAC
MCAD-F	GGAAGCAGATACCCCAGGAAT
MCAD-R	AGCTCCGTCACCAATTAAAACAT
ATGL-F	TGTGGCCTCATTCCTCC
ATGL-R	TCGTGGATGTTGGTGGA
HSL-F	CCAGCCTGAGGGCTTA
HSL-R	CTCCATTGACTGTGACAT
β-actin-F	AACCGTGAAAAGATGACCCAGAT
β-actin-R	CACAGCCTGGATGGCTACGTA
